# Supplementary material for: PTPRT and PTPRD Deleterious Mutations and Deletion Predict Bevacizumab Resistance in Metastatic Colorectal Cancer Patients
Source: Cancers (Basel). 2018 Sep 6;10(9):314. doi: 10.3390/cancers10090314 (PMC6162606; doi:10.3390/cancers10090314)
Supplement: Supplementary file 1 [file cancers-10-00314-s001.zip]

Archive with 4 entries (3 files):
- cancers-335170-sup/
- cancers-335170-sup/Supplementary Table S1.docx
- cancers-335170-sup/Supplementary Table S2.xlsx
- cancers-335170-sup/Supplementary Table S3.docx
